# Supplementary material for: In Silico Target Prediction of Overexpressed microRNAs from LPS-Challenged Zebrafish (Danio rerio) Treated with the Novel Anti-Inflammatory Peptide TnP
Source: Int J Mol Sci. 2021 Jul 1;22(13):7117. doi: 10.3390/ijms22137117 (PMC8268205; doi:10.3390/ijms22137117)
Supplement: Supplementary file 1 [file ijms-22-07117-s001.zip]

Archive with 1 entries (1 files):
- ijms-1160697-supplementary.pdf
